# Supplementary material for: Self- and Cross-Fusing of Furan-Based Polyurea Gels Dynamically Cross-Linked with Maleimides
Source: Polymers (Basel). 2023 Jan 9;15(2):341. doi: 10.3390/polym15020341 (PMC9861426; doi:10.3390/polym15020341)
Supplement: Supplementary file 1 [file polymers-15-00341-s001.zip]

Archive with 1 entries (1 files):
- polymers-2103523-supplementary.pdf
